# Supplementary material for: Distribution Characteristics and Ecological Risk Assessment of Organophosphate Esters in Surface Soils of China
Source: Toxics. 2024 Sep 23;12(9):686. doi: 10.3390/toxics12090686 (PMC11435882; doi:10.3390/toxics12090686)
Supplement: Supplementary file 1 [file toxics-12-00686-s001.zip]

Archive with 1 entries (1 files):
- toxics-3171826-supplementary.pdf
